# Supplementary material for: Network analyses elucidate the role of SMYD3 in esophageal squamous cell carcinoma
Source: FEBS Open Bio. 2017 Jul 3;7(8):1111–25. doi: 10.1002/2211-5463.12251 (PMC5536995; doi:10.1002/2211-5463.12251)
Supplement: Supplementary file 1 — Appendix S1. Functional Annotation Chart of differentially expressed genes following SMYD3 knockdown in ESCC. [file FEB4-7-1111-s001.xls]

## Sheet: Functional annotation map
Category	Term	Count	%	PValue	Genes	List Total	Pop Hits	Pop Total	Fold Enrichment	Bonferroni	Benjamini	FDR
BIOCARTA	h_tertPathway:Overview of telomerase protein component gene hTert Transcriptional Regulation	3	1.2987	0.00698522	MAX, TP53, MYC	28	8	1627	21.7902	0.52433	0.52433	7.56425
BIOCARTA	h_telPathway:Telomeres, Telomerase, Cellular Aging, and Immortality	3	1.2987	0.0344626	BCL2, TP53, MYC	28	18	1627	9.68452	0.975705	0.84413	32.5326
BIOCARTA	h_arfPathway:Tumor Suppressor Arf Inhibits Ribosomal Biogenesis	3	1.2987	0.0344626	RAC1, TP53, MYC	28	18	1627	9.68452	0.975705	0.84413	32.5326
GOTERM_BP_DIRECT	GO:0042493~response to drug	16	6.92641	1.5935e-05	PTGS2, ITGA2, ABCA1, BDKRB2, UGT1A1, MMP13, CPT1A, MMP12, INHBA, BDNF, CA9, GATA3, BCL2, MAPK9, MYC, NNMT	206	327	16412	3.89822	0.0250496	0.0250496	0.0266638
GOTERM_BP_DIRECT	GO:0035987~endodermal cell differentiation	6	2.5974	1.86904e-05	INHBA, LAMB3, COL6A1, HMGA2, LAMB1, FN1	206	27	16412	17.7044	0.0293171	0.0147676	0.0312738
GOTERM_BP_DIRECT	GO:0007155~cell adhesion	18	7.79221	1.99122e-05	CLCA2, TNC, PPFIBP1, ITGA2, NEDD9, EDIL3, LAMB3, RAC1, ITGB6, COL6A1, HAS3, LOXL2, LAMB1, GPNMB, ENG, DST, FN1, FEZ1	206	417	16412	3.43899	0.0312034	0.0105112	0.0333179
GOTERM_BP_DIRECT	GO:0010332~response to gamma radiation	6	2.5974	3.77723e-05	BCL2, GATA3, TP53, TRIM13, IL1B, MYC	206	31	16412	15.42	0.0583622	0.0149212	0.063193
GOTERM_BP_DIRECT	GO:0008285~negative regulation of cell proliferation	17	7.35931	4.15455e-05	PTPRJ, RARRES3, FRK, PTGS2, TP53, STRN, BDKRB2, IFIT3, PTHLH, INHBA, PTGES, GATA3, IL1B, BCL6, GPNMB, IGFBP3, IL1A	206	398	16412	3.40299	0.0640019	0.0131413	0.0695036
GOTERM_BP_DIRECT	GO:0044281~small molecule metabolic process	40	17.316	0.000139284	KYNU, PTGS2, ALDOC, HLCS, ASNS, ABCA1, BBOX1, PLCB4, PTGES, GLIPR1, CDA, IDH1, PRKACB, AKR1C1, RPS23, MT1F, SHMT1, STS, PLA2G16, MAOA, KCNB1, AMACR, SPHK1, STXBP1, FAM213B, CYP4V2, PCK2, UGT1A1, CPT1A, SLC16A3, PYCR1, CA9, PHGDH, CYP4F3, KDSR, HAS3, DPYD, PSAT1, TBL1X, NNMT	206	1706	16412	1.86799	0.198888	0.0362845	0.232836
GOTERM_BP_DIRECT	GO:0030198~extracellular matrix organization	14	6.06061	0.000145756	ADAMTSL4, TNC, CCDC80, ITGA2, MMP13, MMP12, MMP1, LAMB3, ITGB6, COL6A1, LAMB1, DST, MFAP5, FN1	206	310	16412	3.598	0.207102	0.032608	0.243643
GOTERM_BP_DIRECT	GO:0010628~positive regulation of gene expression	12	5.19481	0.000164185	PLSCR1, INHBA, EZR, TNC, TP53, MAPK9, IL1B, HMGA2, KDM5B, HNRNPU, IL1A, FN1	206	232	16412	4.12086	0.230031	0.0321475	0.274409
GOTERM_BP_DIRECT	GO:0030855~epithelial cell differentiation	7	3.0303	0.000238049	PTHLH, AKR1C2, DLX6, ALDOC, EHF, AKR1C1, CPT1A	206	70	16412	7.96699	0.315468	0.0412388	0.397629
GOTERM_BP_DIRECT	GO:0043065~positive regulation of apoptotic process	13	5.62771	0.000388684	NUPR1, PTGS2, SQSTM1, ADAMTSL4, RAC1, TP53, IL1B, BCL6, HMGA2, BIN1, IGFBP3, BCL2L11, PHLDA1	206	299	16412	3.46391	0.461466	0.0600142	0.648476
GOTERM_BP_DIRECT	GO:0009615~response to virus	8	3.4632	0.000411497	IFIT3, IFIT1, OASL, DDX60, GATA3, RSAD2, IFI44, HMGA2	206	108	16412	5.90147	0.480681	0.0578276	0.686414
GOTERM_BP_DIRECT	GO:0019371~cyclooxygenase pathway	4	1.7316	0.000631528	PTGS2, PTGES, SPHK1, FAM213B	206	14	16412	22.7628	0.634215	0.0803933	1.05163
GOTERM_BP_DIRECT	GO:0022617~extracellular matrix disassembly	8	3.4632	0.000774322	LAMB3, COL6A1, LAMB1, MMP13, ENG, MMP12, MMP1, FN1	206	120	16412	5.31133	0.708641	0.090501	1.28796
GOTERM_BP_DIRECT	GO:0000122~negative regulation of transcription from RNA polymerase II promoter	20	8.65801	0.00177319	FRK, THRB, KLF12, E2F8, TP53, ANKRD2, HCFC2, HMGA2, DLX2, TSC22D3, ATF3, EZR, GATA3, WWC3, IL1B, BCL6, TBL1X, HBE1, ENG, MYC	206	721	16412	2.20998	0.940716	0.182754	2.92638
GOTERM_BP_DIRECT	GO:0045786~negative regulation of cell cycle	5	2.1645	0.00199286	INHBA, PLA2G16, NUPR1, PTGS2, GATA3	206	43	16412	9.26394	0.95824	0.190809	3.28327
GOTERM_BP_DIRECT	GO:0008652~cellular amino acid biosynthetic process	4	1.7316	0.0032032	PYCR1, PHGDH, ASNS, PSAT1	206	24	16412	13.2783	0.99395	0.273292	5.22756
GOTERM_BP_DIRECT	GO:0010575~positive regulation of vascular endothelial growth factor production	4	1.7316	0.00404011	SULF2, PTGS2, IL1B, IL1A	206	26	16412	12.2569	0.998411	0.31553	6.55041
GOTERM_BP_DIRECT	GO:0045944~positive regulation of transcription from RNA polymerase II promoter	23	9.95671	0.00472529	KLF12, THRB, NUCKS1, E2F8, TP53, SMYD3, RHOQ, EHF, HMGA2, PLAC8, PCGF5, INHBA, PLSCR1, DLX2, ATF3, SQSTM1, GATA3, IL1B, YAP1, TBL1X, ENG, MYC, IL1A	206	966	16412	1.8969	0.999469	0.342241	7.6205
GOTERM_BP_DIRECT	GO:0043583~ear development	3	1.2987	0.00527582	BCL2, GATA3, BCL2L11	206	9	16412	26.5566	0.99978	0.35804	8.47193
GOTERM_BP_DIRECT	GO:0055114~oxidation-reduction process	16	6.92641	0.00547623	PTGS2, MAOA, FAM213B, BBOX1, AKR1C2, PYCR1, CYP27C1, HSDL2, PHGDH, CYBRD1, KDSR, CYP4F3, DPYD, LOXL2, KDM5B, AKR1C1	206	571	16412	2.23243	0.99984	0.354097	8.78003
GOTERM_BP_DIRECT	GO:0050873~brown fat cell differentiation	4	1.7316	0.00608227	LAMB3, PTGS2, LRG1, PLAC8	206	30	16412	10.6227	0.999939	0.370294	9.70585
GOTERM_BP_DIRECT	GO:0001666~response to hypoxia	8	3.4632	0.00709435	APOLD1, IL1B, ITGA2, CD24, LOXL2, CASP1, MMP13, ENG	206	178	16412	3.58067	0.999988	0.402621	11.2323
GOTERM_BP_DIRECT	GO:0006693~prostaglandin metabolic process	3	1.2987	0.00792888	AKR1C2, PTGS2, PTGES	206	11	16412	21.7282	0.999997	0.423629	12.4726
GOTERM_BP_DIRECT	GO:0048333~mesodermal cell differentiation	3	1.2987	0.00792888	INHBA, ITGA2, HMGA2	206	11	16412	21.7282	0.999997	0.423629	12.4726
GOTERM_BP_DIRECT	GO:0007596~blood coagulation	14	6.06061	0.0090877	SLC16A3, OLR1, GATA3, RAC1, TP53, SERPINB2, ITGA2, DGKH, HBG1, PRKACB, HBE1, PLAU, MMP1, FN1	206	492	16412	2.26703	1	0.454238	14.1679
GOTERM_BP_DIRECT	GO:0001649~osteoblast differentiation	6	2.5974	0.0114423	TNC, COL6A1, GPNMB, IGFBP3, MMP13, HNRNPU	206	108	16412	4.42611	1	0.519462	17.5181
GOTERM_BP_DIRECT	GO:0045071~negative regulation of viral genome replication	4	1.7316	0.012614	PLSCR1, IFIT1, OASL, RSAD2	206	39	16412	8.17127	1	0.540346	19.139
GOTERM_BP_DIRECT	GO:0014075~response to amine	3	1.2987	0.0128	SPHK1, MAPK9, ITGA2	206	14	16412	17.0721	1	0.532145	19.3935
GOTERM_BP_DIRECT	GO:0071498~cellular response to fluid shear stress	3	1.2987	0.0128	PTGS2, MMP13, PLAU	206	14	16412	17.0721	1	0.532145	19.3935
GOTERM_BP_DIRECT	GO:0001516~prostaglandin biosynthetic process	3	1.2987	0.0128	PTGS2, PTGES, FAM213B	206	14	16412	17.0721	1	0.532145	19.3935
GOTERM_BP_DIRECT	GO:0097192~extrinsic apoptotic signaling pathway in absence of ligand	4	1.7316	0.0144488	BCL2, IL1B, BCL2L11, IL1A	206	41	16412	7.77267	1	0.562865	21.6171
GOTERM_BP_DIRECT	GO:0015671~oxygen transport	3	1.2987	0.0146489	HBG1, HBE1, MYC	206	15	16412	15.934	1	0.555196	21.883
GOTERM_BP_DIRECT	GO:0051607~defense response to virus	7	3.0303	0.0148926	IFIT3, PLSCR1, IFIT1, OASL, DDX60, BCL2, RSAD2	206	159	16412	3.50748	1	0.548979	22.2056
GOTERM_BP_DIRECT	GO:0006954~inflammatory response	11	4.7619	0.015248	OLR1, PTGS2, ITGB6, RAC1, SPHK1, IL1B, BCL6, CLEC7A, BDKRB2, IL1A, BLNK	206	360	16412	2.43436	1	0.545741	22.674
GOTERM_BP_DIRECT	GO:0007566~embryo implantation	4	1.7316	0.0164269	PTGS2, IL1B, LAMB1, PLAU	206	43	16412	7.41115	1	0.561338	24.2087
GOTERM_BP_DIRECT	GO:0071456~cellular response to hypoxia	6	2.5974	0.0168133	CA9, PTGS2, BCL2, TP53, BDKRB2, PLAU	206	119	16412	4.01697	1	0.558692	24.7055
GOTERM_BP_DIRECT	GO:0071260~cellular response to mechanical stimulus	5	2.1645	0.0178857	PTGS2, RAC1, IL1B, ITGA2, CASP1	206	80	16412	4.97937	1	0.570466	26.0682
GOTERM_BP_DIRECT	GO:0030308~negative regulation of cell growth	6	2.5974	0.0185255	PTPRJ, INHBA, BCL2, TP53, CDA, BCL6	206	122	16412	3.91819	1	0.57282	26.87
GOTERM_BP_DIRECT	GO:0034644~cellular response to UV	4	1.7316	0.0185493	PTGS2, TP53, MAPK9, MYC	206	45	16412	7.08177	1	0.563076	26.8997
GOTERM_BP_DIRECT	GO:0006094~gluconeogenesis	4	1.7316	0.0208168	ATF3, ALDOC, PRKACB, PCK2	206	47	16412	6.78042	1	0.595514	29.6752
GOTERM_BP_DIRECT	GO:0071310~cellular response to organic substance	3	1.2987	0.0208291	BCL2, IL1B, CASP1	206	18	16412	13.2783	1	0.585981	29.69
GOTERM_BP_DIRECT	GO:0006541~glutamine metabolic process	3	1.2987	0.0208291	ALDH5A1, PHGDH, ASNS	206	18	16412	13.2783	1	0.585981	29.69
GOTERM_BP_DIRECT	GO:0050796~regulation of insulin secretion	5	2.1645	0.0226792	KCNB1, STXBP1, IL1B, PRKACB, CPT1A	206	86	16412	4.63197	1	0.607978	31.8805
GOTERM_BP_DIRECT	GO:1902253~regulation of intrinsic apoptotic signaling pathway by p53 class mediator	2	0.865801	0.0248265	ANKRD2, TP53	206	2	16412	79.6699	1	0.632328	34.3422
GOTERM_BP_DIRECT	GO:0008584~male gonad development	5	2.1645	0.0253422	INHBA, NUPR1, BCL2, GATA3, BCL2L11	206	89	16412	4.47584	1	0.630905	34.9209
GOTERM_BP_DIRECT	GO:0033198~response to ATP	3	1.2987	0.0254483	SPHK1, IL1B, CASP1	206	20	16412	11.9505	1	0.623599	35.0394
GOTERM_BP_DIRECT	GO:0010038~response to metal ion	3	1.2987	0.0278994	TNNC1, MTL5, MT1F	206	21	16412	11.3814	1	0.649224	37.7201
GOTERM_BP_DIRECT	GO:0048870~cell motility	3	1.2987	0.0278994	RAC1, DST, ENG	206	21	16412	11.3814	1	0.649224	37.7201
GOTERM_BP_DIRECT	GO:0033280~response to vitamin D	3	1.2987	0.0278994	PTGS2, IL1B, AQP3	206	21	16412	11.3814	1	0.649224	37.7201
GOTERM_BP_DIRECT	GO:0042346~positive regulation of NF-kappaB import into nucleus	3	1.2987	0.0304411	PTGS2, SPHK1, IL1B	206	22	16412	10.8641	1	0.673239	40.3899
GOTERM_BP_DIRECT	GO:0045987~positive regulation of smooth muscle contraction	3	1.2987	0.0304411	PTGS2, SPHK1, ITGA2	206	22	16412	10.8641	1	0.673239	40.3899
GOTERM_BP_DIRECT	GO:0010468~regulation of gene expression	5	2.1645	0.0312125	PTHLH, BCL2, PHGDH, MYC, PHLDA2	206	95	16412	4.19315	1	0.674316	41.1787
GOTERM_BP_DIRECT	GO:0007565~female pregnancy	5	2.1645	0.0322622	PTHLH, STS, BCL2, SPHK1, ITGA2	206	96	16412	4.14947	1	0.678565	42.2362
GOTERM_BP_DIRECT	GO:0019369~arachidonic acid metabolic process	4	1.7316	0.0328167	PTGS2, PTGES, FAM213B, CYP4F3	206	56	16412	5.69071	1	0.67704	42.7876
GOTERM_BP_DIRECT	GO:0071333~cellular response to glucose stimulus	4	1.7316	0.0343303	KCNB1, IL1B, PLAU, FN1	206	57	16412	5.59087	1	0.686083	44.2677
GOTERM_BP_DIRECT	GO:0001836~release of cytochrome c from mitochondria	3	1.2987	0.0357861	BCL2, TP53, MAPK9	206	24	16412	9.95874	1	0.693947	45.6572
GOTERM_BP_DIRECT	GO:0009612~response to mechanical stimulus	4	1.7316	0.0358797	TNC, MAPK9, ASNS, MMP13	206	58	16412	5.49448	1	0.68758	45.7454
GOTERM_BP_DIRECT	GO:0009611~response to wounding	4	1.7316	0.0358797	TNC, RAC1, DST, FN1	206	58	16412	5.49448	1	0.68758	45.7454
GOTERM_BP_DIRECT	GO:0051097~negative regulation of helicase activity	2	0.865801	0.0370087	IFIT1, TP53	206	3	16412	53.1133	1	0.691851	46.7989
GOTERM_BP_DIRECT	GO:0060279~positive regulation of ovulation	2	0.865801	0.0370087	INHBA, PLAU	206	3	16412	53.1133	1	0.691851	46.7989
GOTERM_BP_DIRECT	GO:0035633~maintenance of blood-brain barrier	2	0.865801	0.0370087	PTGS2, BDKRB2	206	3	16412	53.1133	1	0.691851	46.7989
GOTERM_BP_DIRECT	GO:0060242~contact inhibition	2	0.865801	0.0370087	PTPRJ, YAP1	206	3	16412	53.1133	1	0.691851	46.7989
GOTERM_BP_DIRECT	GO:0097193~intrinsic apoptotic signaling pathway	4	1.7316	0.0374645	BCL2, TP53, CD24, BCL2L11	206	59	16412	5.40135	1	0.689332	47.2188
GOTERM_BP_DIRECT	GO:0006112~energy reserve metabolic process	5	2.1645	0.0389924	LEPR, KCNB1, STXBP1, PRKACB, MYC	206	102	16412	3.90539	1	0.697202	48.6034
GOTERM_BP_DIRECT	GO:0048147~negative regulation of fibroblast proliferation	3	1.2987	0.0414629	NUPR1, TP53, MYC	206	26	16412	9.19268	1	0.713052	50.7705
GOTERM_BP_DIRECT	GO:1900740~positive regulation of protein insertion into mitochondrial membrane involved in apoptotic signaling pathway	3	1.2987	0.0414629	BCL2, TP53, BCL2L11	206	26	16412	9.19268	1	0.713052	50.7705
GOTERM_BP_DIRECT	GO:0051017~actin filament bundle assembly	3	1.2987	0.0444197	EZR, SWAP70, NEDD9	206	27	16412	8.85221	1	0.731574	53.251
GOTERM_BP_DIRECT	GO:0014911~positive regulation of smooth muscle cell migration	3	1.2987	0.0444197	BCL2, ITGA2, PLAU	206	27	16412	8.85221	1	0.731574	53.251
GOTERM_BP_DIRECT	GO:0042476~odontogenesis	3	1.2987	0.0474521	INHBA, LAMB1, AQP3	206	28	16412	8.53606	1	0.748937	55.6727
GOTERM_BP_DIRECT	GO:0045840~positive regulation of mitotic nuclear division	3	1.2987	0.0474521	NUSAP1, IL1B, IL1A	206	28	16412	8.53606	1	0.748937	55.6727
GOTERM_BP_DIRECT	GO:0043627~response to estrogen	4	1.7316	0.0477091	STS, GATA3, CD24, MMP13	206	65	16412	4.90276	1	0.744707	55.8724
GOTERM_BP_DIRECT	GO:0035556~intracellular signal transduction	10	4.329	0.0482324	PLCB4, SQSTM1, RAC1, SPHK1, RGS7, DGKH, SOCS4, PRKACB, ENG, BLNK	206	378	16412	2.10767	1	0.74254	56.2765
GOTERM_BP_DIRECT	GO:0045893~positive regulation of transcription, DNA-templated	12	5.19481	0.0483769	INHBA, GATA3, TP53, MAPK9, IL1B, CREB5, EHF, HAS3, HMGA2, TBL1X, MYC, TNNI2	206	498	16412	1.91976	1	0.737627	56.3875
GOTERM_BP_DIRECT	GO:0046683~response to organophosphorus	2	0.865801	0.0490395	RFC3, AKR1C1	206	4	16412	39.835	1	0.736623	56.8928
GOTERM_BP_DIRECT	GO:0007412~axon target recognition	2	0.865801	0.0490395	BDNF, STXBP1	206	4	16412	39.835	1	0.736623	56.8928
GOTERM_BP_DIRECT	GO:0071395~cellular response to jasmonic acid stimulus	2	0.865801	0.0490395	AKR1C2, AKR1C1	206	4	16412	39.835	1	0.736623	56.8928
GOTERM_BP_DIRECT	GO:0006564~L-serine biosynthetic process	2	0.865801	0.0490395	PHGDH, PSAT1	206	4	16412	39.835	1	0.736623	56.8928
GOTERM_BP_DIRECT	GO:2000373~positive regulation of DNA topoisomerase (ATP-hydrolyzing) activity	2	0.865801	0.0490395	PLSCR1, HNRNPU	206	4	16412	39.835	1	0.736623	56.8928
GOTERM_CC_DIRECT	GO:0005739~mitochondrion	28	12.1212	0.00272693	C15ORF48, PACS2, KYNU, TUSC3, TNNC1, ALDOC, RSAD2, HLCS, BBOX1, BCL2, IDH1, CASP1, SHMT1, ALDH5A1, MAOA, AMACR, TP53, GRSF1, STXBP1, XPNPEP3, PCK2, CPT1A, BCL2L11, IFIT3, PYCR1, HSDL2, MAPK9, FEZ1	219	1238	17701	1.82806	0.491964	0.491964	3.48087
GOTERM_CC_DIRECT	GO:0005829~cytosol	56	24.2424	0.00556735	KYNU, TNNC1, ANKRD2, RHOQ, HLCS, BBOX1, PLCB4, WWC3, IL1B, YAP1, PRKACB, CASP1, TUBA1A, MYC, IL1A, AKR1C1, CDK14, TP53, STXBP1, ARHGAP26, BCL2L11, EML1, MAPK9, HBG1, DST, ALDOC, ASNS, BDKRB2, TSC22D3, EZR, SQSTM1, BCL2, RAC1, IDH1, CDA, CD24, RPS23, BLNK, SHMT1, PLA2G16, SWAP70, IPO11, SPHK1, FAM213B, TNNI2, IFIT3, PLSCR1, IFIT1, OASL, DCP2, PHGDH, RGS7, DPYD, PSAT1, HBE1, NNMT	219	3217	17701	1.40699	0.749566	0.499566	6.98743
GOTERM_CC_DIRECT	GO:0005576~extracellular region	30	12.987	0.00691446	LEPR, TNC, MMP1, BDNF, LAMB3, LRG1, GLIPR1, CFH, COL6A1, IL1B, CDA, CASP1, LAMB1, IL1A, FN1, CLCA2, RNASE4, APOLD1, MMP13, MMP12, PTHLH, INHBA, TMPRSS11E, SERPINB2, TP73-AS1, LYG1, MEGF6, MFAP5, IGFBP3, PLAU	219	1457	17701	1.66424	0.821067	0.436496	8.60904
GOTERM_CC_DIRECT	GO:0005614~interstitial matrix	3	1.2987	0.0142655	TNC, ADAMTSL4, CCDC80	219	15	17701	16.1653	0.971655	0.589685	17.0076
GOTERM_CC_DIRECT	GO:0005604~basement membrane	5	2.1645	0.0170939	TNC, CCDC80, LOXL2, LAMB1, DST	219	80	17701	5.05166	0.986101	0.574796	20.0447
GOTERM_CC_DIRECT	GO:0070062~extracellular exosome	46	19.9134	0.0287176	FRK, THRB, ALDOC, RHOQ, EDIL3, BBOX1, EZR, LRG1, SQSTM1, RAC1, ITGB6, CFH, IL1B, COL6A1, IDH1, PRKACB, TUBA1A, LAMB1, CRIM1, AKR1C1, FN1, MEST, PTPRJ, SHMT1, GBP6, OLR1, RNASE4, CKAP4, STXBP1, FAM213B, CREB5, PCK2, XPNPEP3, SCEL, PDCD1LG2, PLSCR1, CLIC3, CYBRD1, PHGDH, ZNF114, SERPINB3, PSAT1, DST, IGFBP3, PLAU, KCTD12	219	2769	17701	1.34273	0.999273	0.700119	31.4805
GOTERM_CC_DIRECT	GO:0036464~cytoplasmic ribonucleoprotein granule	3	1.2987	0.0322332	RAC1, TUBA1A, HNRNPU	219	23	17701	10.5426	0.999704	0.686761	34.6296
GOTERM_CC_DIRECT	GO:0043209~myelin sheath	6	2.5974	0.0364012	EZR, BCL2, PHGDH, STXBP1, FAM213B, TUBA1A	219	148	17701	3.27675	0.999899	0.683201	38.1897
GOTERM_CC_DIRECT	GO:0005789~endoplasmic reticulum membrane	17	7.35931	0.0433016	KDELR3, STS, TUSC3, PTGS2, CKAP4, TRIM13, RSAD2, CYP4V2, UGT1A1, C3ORF52, PTGES, BCL2, RAC1, KDSR, CYP4F3, DST, MEST	219	811	17701	1.69427	0.999983	0.704712	43.6926
GOTERM_MF_DIRECT	GO:0005178~integrin binding	7	3.0303	0.00230557	ITGB6, ITGA2, EDIL3, GPNMB, LAMB1, DST, FN1	210	106	16483	5.18333	0.595389	0.595389	3.1591
GOTERM_MF_DIRECT	GO:0003714~transcription corepressor activity	9	3.8961	0.00381597	HOXC6, ATF3, KLF12, THRB, E2F8, YAP1, LOXL2, TBL1X, KDM5B	210	198	16483	3.56775	0.776585	0.527332	5.17816
GOTERM_MF_DIRECT	GO:0042803~protein homodimerization activity	19	8.22511	0.00490242	SHMT1, KYNU, PTGS2, ALDH5A1, TNNC1, E2F8, HLCS, ASNS, UGT1A1, MAX, ATF3, SQSTM1, BCL2, CDA, IDH1, FBXO4, DPYD, DST, ENG	210	722	16483	2.06554	0.854339	0.473845	6.60626
GOTERM_MF_DIRECT	GO:0051721~protein phosphatase 2A binding	4	1.7316	0.00521145	BCL2, SPHK1, TP53, STRN	210	28	16483	11.2129	0.871037	0.400739	7.0088
GOTERM_MF_DIRECT	GO:0031406~carboxylic acid binding	3	1.2987	0.00543227	AKR1C2, ALDH5A1, AKR1C1	210	9	16483	26.1635	0.881786	0.34757	7.29547
GOTERM_MF_DIRECT	GO:0002020~protease binding	6	2.5974	0.00601805	BCL2, ADAMTSL4, TP53, SERPINB3, BDKRB2, FN1	210	91	16483	5.1752	0.906164	0.325894	8.05193
GOTERM_MF_DIRECT	GO:0020037~heme binding	6	2.5974	0.0222204	CYP27C1, PTGS2, HBG1, CYP4F3, CYP4V2, HBE1	210	126	16483	3.73764	0.999851	0.715885	26.8388
GOTERM_MF_DIRECT	GO:0005506~iron ion binding	6	2.5974	0.0312846	CYP27C1, HBG1, CYP4F3, CYP4V2, HBE1, BBOX1	210	138	16483	3.41263	0.999996	0.789324	35.7268
GOTERM_MF_DIRECT	GO:0000979~RNA polymerase II core promoter sequence-specific DNA binding	4	1.7316	0.0356535	GATA3, TP53, SMYD3, YAP1	210	57	16483	5.5081	0.999999	0.794286	39.6428
GOTERM_MF_DIRECT	GO:0047086~ketosteroid monooxygenase activity	2	0.865801	0.0375612	AKR1C2, AKR1C1	210	3	16483	52.327	1	0.77704	41.2822
GOTERM_MF_DIRECT	GO:0018636~phenanthrene 9,10-monooxygenase activity	2	0.865801	0.0375612	AKR1C2, AKR1C1	210	3	16483	52.327	1	0.77704	41.2822
GOTERM_MF_DIRECT	GO:0047115~trans-1,2-dihydrobenzene-1,2-diol dehydrogenase activity	2	0.865801	0.0497668	AKR1C2, AKR1C1	210	4	16483	39.2452	1	0.837838	50.8319
GOTERM_MF_DIRECT	GO:0031014~troponin T binding	2	0.865801	0.0497668	TNNC1, TNNI2	210	4	16483	39.2452	1	0.837838	50.8319
GOTERM_MF_DIRECT	GO:0003682~chromatin binding	10	4.329	0.0499741	DLX2, NUPR1, SMARCE1, GATA3, ANKRD2, TP53, BCL6, YAP1, LOXL2, PLAC8	210	375	16483	2.09308	1	0.812634	50.9809
INTERPRO	IPR021158:Peptidase M10A, cysteine switch, zinc binding site	3	1.2987	0.0135259	MMP13, MMP12, MMP1	219	15	18205	16.6256	0.999441	0.999441	18.0233
INTERPRO	IPR018486:Hemopexin, conserved site	3	1.2987	0.0172468	MMP13, MMP12, MMP1	219	17	18205	14.6696	0.99993	0.99164	22.4218
INTERPRO	IPR016293:Peptidase M10A, metazoans	3	1.2987	0.0192514	MMP13, MMP12, MMP1	219	18	18205	13.8546	0.999977	0.97167	24.6993
INTERPRO	IPR002477:Peptidoglycan binding-like	3	1.2987	0.0235362	MMP13, MMP12, MMP1	219	20	18205	12.4692	0.999998	0.96218	29.3603
INTERPRO	IPR003502:Interleukin-1 propeptide	2	0.865801	0.0238067	IL1B, IL1A	219	2	18205	83.1279	0.999998	0.929378	29.6453
INTERPRO	IPR000585:Hemopexin-like domain	3	1.2987	0.0306159	MMP13, MMP12, MMP1	219	23	18205	10.8428	1	0.942174	36.4771
INTERPRO	IPR001818:Peptidase M10, metallopeptidase	3	1.2987	0.0306159	MMP13, MMP12, MMP1	219	23	18205	10.8428	1	0.942174	36.4771
INTERPRO	IPR018487:Hemopexin-like repeats	3	1.2987	0.0306159	MMP13, MMP12, MMP1	219	23	18205	10.8428	1	0.942174	36.4771
INTERPRO	IPR021190:Peptidase M10A	3	1.2987	0.0306159	MMP13, MMP12, MMP1	219	23	18205	10.8428	1	0.942174	36.4771
INTERPRO	IPR003294:Interleukin-1, alpha/beta	2	0.865801	0.0354977	IL1B, IL1A	219	3	18205	55.4186	1	0.941563	40.989
INTERPRO	IPR006026:Peptidase, metallopeptidase	3	1.2987	0.0468958	MMP13, MMP12, MMP1	219	29	18205	8.59943	1	0.963195	50.3877
INTERPRO	IPR013806:Kringle-like fold	3	1.2987	0.0468958	ROR1, PLAU, FN1	219	29	18205	8.59943	1	0.963195	50.3877
INTERPRO	IPR020877:Interleukin-1 conserved site	2	0.865801	0.0470492	IL1B, IL1A	219	4	18205	41.5639	1	0.947402	50.5041
KEGG_PATHWAY	hsa05222:Small cell lung cancer	9	3.8961	3.52598e-05	MAX, LAMB3, PTGS2, BCL2, TP53, ITGA2, LAMB1, MYC, FN1	104	85	6891	7.01572	0.00783225	0.00783225	0.0449721
KEGG_PATHWAY	hsa05146:Amoebiasis	8	3.4632	0.000986166	LAMB3, PLCB4, SERPINB2, IL1B, PRKACB, SERPINB3, LAMB1, FN1	104	106	6891	5.00073	0.1975	0.104176	1.2508
KEGG_PATHWAY	hsa04151:PI3K-Akt signaling pathway	14	6.06061	0.00177567	LAMB3, BCL2, TNC, ITGB6, RAC1, TP53, COL6A1, ITGA2, CREB5, PCK2, LAMB1, MYC, BCL2L11, FN1	104	345	6891	2.6888	0.327213	0.123754	2.24175
KEGG_PATHWAY	hsa04512:ECM-receptor interaction	7	3.0303	0.00182935	LAMB3, TNC, ITGB6, COL6A1, ITGA2, LAMB1, FN1	104	87	6891	5.33123	0.335233	0.0970425	2.3088
KEGG_PATHWAY	hsa05200:Pathways in cancer	15	6.49351	0.00199989	MAX, LAMB3, PLCB4, PTGS2, BCL2, RAC1, TP53, MAPK9, ITGA2, BDKRB2, PRKACB, LAMB1, MYC, MMP1, FN1	104	393	6891	2.52899	0.360086	0.0854144	2.5215
KEGG_PATHWAY	hsa05202:Transcriptional misregulation in cancer	9	3.8961	0.00351654	MAX, NUPR1, TP53, BCL6, HMGA2, IGFBP3, MYC, CDK14, PLAU	104	168	6891	3.54962	0.544141	0.122719	4.39452
KEGG_PATHWAY	hsa04510:Focal adhesion	10	4.329	0.00353643	LAMB3, BCL2, TNC, ITGB6, RAC1, MAPK9, COL6A1, ITGA2, LAMB1, FN1	104	206	6891	3.21649	0.546165	0.106724	4.41886
KEGG_PATHWAY	hsa01230:Biosynthesis of amino acids	6	2.5974	0.00482081	PYCR1, SHMT1, ALDOC, PHGDH, IDH1, PSAT1	104	74	6891	5.3724	0.659602	0.126026	5.97866
KEGG_PATHWAY	hsa04071:Sphingolipid signaling pathway	7	3.0303	0.00891943	PLCB4, BCL2, RAC1, SPHK1, TP53, MAPK9, BDKRB2	104	120	6891	3.86514	0.864388	0.199081	10.8007
KEGG_PATHWAY	hsa04010:MAPK signaling pathway	10	4.329	0.0133674	DUSP5, MAX, BDNF, RAC1, TP53, MAPK9, IL1B, PRKACB, MYC, IL1A	104	254	6891	2.60865	0.950265	0.259259	15.7752
KEGG_PATHWAY	hsa00590:Arachidonic acid metabolism	5	2.1645	0.0135347	PLA2G16, PTGS2, PTGES, FAM213B, CYP4F3	104	62	6891	5.34352	0.95211	0.241383	15.9571
KEGG_PATHWAY	hsa05210:Colorectal cancer	5	2.1645	0.0135347	BCL2, RAC1, TP53, MAPK9, MYC	104	62	6891	5.34352	0.95211	0.241383	15.9571
KEGG_PATHWAY	hsa04310:Wnt signaling pathway	7	3.0303	0.0163965	PLCB4, RAC1, TP53, MAPK9, PRKACB, TBL1X, MYC	104	137	6891	3.38553	0.974946	0.264517	19.015
KEGG_PATHWAY	hsa01100:Metabolic pathways	28	12.1212	0.0186647	KYNU, TUSC3, PTGS2, ALDOC, ASNS, HLCS, ALPP, PLCB4, PTGES, IDH1, CDA, SHMT1, PLA2G16, ALDH5A1, MAOA, AMACR, SPHK1, FAM213B, DGKH, PCK2, UGT1A1, PYCR1, PHGDH, KDSR, CYP4F3, DPYD, PSAT1, NNMT	104	1217	6891	1.52446	0.985028	0.276169	21.3654
KEGG_PATHWAY	hsa00260:Glycine, serine and threonine metabolism	4	1.7316	0.0214774	SHMT1, MAOA, PHGDH, PSAT1	104	40	6891	6.62596	0.992106	0.292369	24.1927
KEGG_PATHWAY	hsa05205:Proteoglycans in cancer	8	3.4632	0.0283259	EZR, RAC1, TP53, ITGA2, PRKACB, MYC, PLAU, FN1	104	198	6891	2.67716	0.998351	0.347661	30.6895
KEGG_PATHWAY	hsa05132:Salmonella infection	5	2.1645	0.035213	RAC1, MAPK9, IL1B, CASP1, IL1A	104	83	6891	3.99154	0.999663	0.393246	36.7021
KEGG_PATHWAY	hsa05030:Cocaine addiction	4	1.7316	0.0363902	BDNF, MAOA, CREB5, PRKACB	104	49	6891	5.40895	0.999743	0.385076	37.6803
KEGG_PATHWAY	hsa05014:Amyotrophic lateral sclerosis (ALS)	4	1.7316	0.0383044	BCL2, RAC1, TP53, CASP1	104	50	6891	5.30077	0.999835	0.383611	39.2413
KEGG_PATHWAY	hsa04064:NF-kappa B signaling pathway	5	2.1645	0.0407899	PTGS2, BCL2, IL1B, PLAU, BLNK	104	87	6891	3.80802	0.999907	0.386627	41.2143
KEGG_PATHWAY	hsa04380:Osteoclast differentiation	6	2.5974	0.0447014	SQSTM1, RAC1, MAPK9, IL1B, IL1A, BLNK	104	130	6891	3.05814	0.999963	0.399447	44.2003
PIR_SUPERFAMILY	PIRSF001191:matrix metalloproteinase, stromelysin type	3	1.2987	0.0403807	MMP13, MMP12, MMP1	31	18	1660	8.92473	0.684666	0.684666	29.1652
SMART	SM00120:SM00120	3	1.2987	0.0387303	MMP13, MMP12, MMP1	130	23	9460	9.49164	0.993106	0.993106	36.7098
UP_KEYWORDS	Alternative splicing	153	66.2338	1.91746e-05	RARRES3, TUSC3, THRB, ANKRD2, STRN, LEMD1, EDIL3, AQP3, HOXC6, BDNF, RNF141, GCOM1, GATA3, CFH, PRKACB, PTPRJ, GBP6, STMN3, APOLD1, IFI44, SPOCD1, HNRNPU, SCEL, PDCD1LG2, BCL2L11, PTHLH, PYCR1, RFC3, SMARCE1, ROR1, MAPK9, KDSR, HAS3, BIN1, DST, GPATCH11, MFAP5, PACS2, TM4SF19, ARHGEF26, MIPOL1, CCDC92, ADAMTSL4, NEDD9, BDKRB2, AFAP1L1, ZFC3H1, RAC1, ITGB6, KBTBD8, FBXO4, BLNK, MEST, FN1, KLF12, M…	230	10581	20042	1.26002	0.00548805	0.00548805	0.0254469
UP_KEYWORDS	Oxidoreductase	19	8.22511	0.000106065	PTGS2, ALDH5A1, MAOA, FAM213B, CYP4V2, BBOX1, AKR1C2, PYCR1, CYP27C1, HSDL2, PHGDH, CYBRD1, IDH1, KDSR, CYP4F3, DPYD, LOXL2, KDM5B, AKR1C1	230	571	20042	2.89955	0.0299835	0.0151059	0.140685
UP_KEYWORDS	Extracellular matrix	12	5.19481	0.000183227	LAMB3, TNC, ADAMTSL4, CCDC80, COL6A1, LOXL2, LAMB1, MMP13, MFAP5, MMP12, MMP1, FN1	230	256	20042	4.08465	0.0512319	0.0173775	0.242918
UP_KEYWORDS	NADP	10	4.329	0.00027481	PYCR1, AKR1C2, HSDL2, FAM213B, IDH1, KDSR, CYP4F3, CYP4V2, DPYD, AKR1C1	230	184	20042	4.73582	0.0758503	0.0195271	0.364133
UP_KEYWORDS	Disease mutation	47	20.3463	0.000502162	KYNU, THRB, TNNC1, TNC, ASNS, HLCS, ABCA1, AKR1C2, LAMB3, BDNF, PLCB4, SQSTM1, BCL2, GATA3, ITGB6, CFH, COL6A1, TUBA1A, WDR35, FN1, STS, ALDH5A1, MAOA, KCNB1, AMACR, TP53, STXBP1, CYP4V2, XPNPEP3, UGT1A1, MMP13, ARHGAP26, CPT1A, TNNI2, PTHLH, PYCR1, EML1, SMARCE1, ISPD, HSPB8, PHGDH, HBG1, DPYD, PSAT1, BIN1, ENG, MFAP5	230	2464	20042	1.66215	0.134248	0.0284197	0.664456
UP_KEYWORDS	Polymorphism	162	70.1299	0.000714478	RARRES3, TUSC3, PTGS2, THRB, TNNC1, ANKRD2, LEMD1, KLHDC7A, MMP1, AQP3, KANK1, BDNF, GCOM1, GATA3, CFH, IL1B, PRKACB, IL1A, PTPRJ, CLCA2, GBP6, ERP27, IFI44, SPOCD1, HNRNPU, SCEL, PDCD1LG2, PTHLH, PYCR1, RFC3, TMPRSS11E, HSPB8, ROR1, MAPK9, HAS3, DST, MFAP5, PACS2, TM4SF19, ARHGEF26, MIPOL1, CCDC92, ADAMTSL4, NEDD9, ABCA1, BDKRB2, SORCS2, ZFC3H1, LAMB3, RAC1, ITGB6, KBTBD8, CDA, IDH1, FBXO4, LAMB…	230	12023	20042	1.17413	0.185457	0.0336103	0.94416
UP_KEYWORDS	Cytoplasm	76	32.9004	0.00110345	KYNU, ANKRD2, STRN, RHOQ, HLCS, KANK1, BBOX1, AKR1C2, GCOM1, DDX60, IL1B, NEURL1B, YAP1, PRKACB, TUBA1A, CASP1, WDR35, CDK14, AKR1C1, SH3PXD2A, TP53, STXBP1, NUSAP1, IFI44, ARHGAP26, HNRNPU, SCEL, PTHLH, FAM114A1, EML1, CLIC3, HSPB8, FRMD4B, SERPINB2, MAPK9, SERPINB3, BIN1, DST, FRK, CCDC92, GCSAM, NEDD9, HCFC2, AFAP1L1, TSC22D3, EZR, SQSTM1, RNF128, RAC1, KBTBD8, IDH1, FBXO4, PHLDA2, BLNK, PHLDA…	230	4750	20042	1.39423	0.271571	0.0442573	1.4547
UP_KEYWORDS	Lipid metabolism	14	6.06061	0.00128221	RARRES3, PLA2G16, STS, PTGS2, FAM213B, CYP4V2, ABCA1, CPT1A, SAMD8, AKR1C2, PLCB4, PTGES, KDSR, CYP4F3	230	426	20042	2.86373	0.308043	0.0449856	1.68852
UP_KEYWORDS	Phosphoprotein	108	46.7532	0.00228004	TNNC1, ANKRD2, STRN, KLHDC7A, MMP1, KANK1, BBOX1, GATA3, PRKACB, IL1A, STMN3, SCEL, BCL2L11, HNRNPU, RFC3, SMARCE1, HSPB8, ROR1, MAPK9, BIN1, DST, PACS2, ARHGEF26, ALDOC, NEDD9, BDKRB2, ABCA1, AFAP1L1, ZFC3H1, RAC1, IDH1, FBXO4, LAMB1, BLNK, FN1, KLF12, KCNB1, MAOA, CKAP4, SPHK1, CCDC80, PPFIBP1, MAGEB2, TNNI2, DLX2, FLG, DCP2, METTL10, RGS7, CLEC7A, ENG, PLAU, KCTD12, LEPR, E2F8, HLCS, MAX, PLCB…	230	7493	20042	1.25598	0.48062	0.070205	2.98426
UP_KEYWORDS	Amino-acid biosynthesis	4	1.7316	0.00315258	PYCR1, PHGDH, ASNS, PSAT1	230	26	20042	13.406	0.595951	0.0866369	4.10433
UP_KEYWORDS	Heme	7	3.0303	0.00355454	CYP27C1, PTGS2, CYBRD1, HBG1, CYP4F3, CYP4V2, HBE1	230	128	20042	4.76542	0.640115	0.0887212	4.6163
UP_KEYWORDS	Cell adhesion	14	6.06061	0.00356832	CLCA2, OLR1, TNC, ITGA2, NEDD9, EDIL3, PCDHGA1, LAMB3, ITGB6, COL6A1, LAMB1, DST, ENG, FN1	230	479	20042	2.54686	0.64154	0.0819422	4.6338
UP_KEYWORDS	Alternative promoter usage	6	2.5974	0.00372875	BDNF, ARHGEF26, TP53, CYP4F3, DST, KANK1	230	90	20042	5.80928	0.657729	0.0791639	4.8374
UP_KEYWORDS	Iron	11	4.7619	0.00380619	CYP27C1, PTGS2, CYBRD1, RSAD2, HBG1, CYP4F3, CYP4V2, DPYD, HBE1, KDM5B, BBOX1	230	319	20042	3.0048	0.66528	0.0751982	4.93553
UP_KEYWORDS	Prostaglandin biosynthesis	3	1.2987	0.00550644	PTGS2, PTGES, FAM213B	230	10	20042	26.1417	0.794994	0.100258	7.06663
UP_KEYWORDS	Prostaglandin metabolism	3	1.2987	0.00667964	PTGS2, PTGES, FAM213B	230	11	20042	23.7652	0.853904	0.113273	8.51128
UP_KEYWORDS	Secreted	34	14.7186	0.00962943	ADAMTSL4, LEPR, TNC, EDIL3, MMP1, BDNF, LAMB3, LRG1, CFH, COL6A1, IL1B, LOXL2, LAMB1, CRIM1, IL1A, FN1, CLCA2, OLR1, RNASE4, CCDC80, MMP13, MMP12, PDCD1LG2, PTHLH, DKK3, INHBA, TMPRSS11E, SERPINB2, TP73-AS1, LYG1, MEGF6, MFAP5, IGFBP3, PLAU	230	1895	20042	1.56345	0.937778	0.150711	12.0523
UP_KEYWORDS	Antiviral defense	6	2.5974	0.0107334	IFIT3, PLSCR1, IFIT1, OASL, DDX60, RSAD2	230	116	20042	4.5072	0.954822	0.158074	13.3447
UP_KEYWORDS	Endoplasmic reticulum	21	9.09091	0.0188984	KDELR3, PACS2, STS, TUSC3, PTGS2, ERP27, CKAP4, TP53, RSAD2, TRIM13, CYP4V2, UGT1A1, SAMD8, C3ORF52, SULF2, SQSTM1, BCL2, KDSR, CYP4F3, DST, MEST	230	1057	20042	1.73124	0.995813	0.250386	22.3713
UP_KEYWORDS	Pyrogen	2	0.865801	0.022722	IL1B, IL1A	230	2	20042	87.1391	0.998635	0.280949	26.2922
UP_KEYWORDS	Cell projection	15	6.49351	0.0234745	PTPRJ, SH3PXD2A, ARHGEF26, STMN3, SWAP70, KCNB1, STRN, NEDD9, AFAP1L1, KANK1, MAX, EZR, CA9, WDR35, DST	230	675	20042	1.93643	0.998906	0.277215	27.0419
UP_KEYWORDS	Lissencephaly	3	1.2987	0.0236647	ISPD, LAMB1, TUBA1A	230	21	20042	12.4484	0.998965	0.268332	27.2304
UP_KEYWORDS	Innate immunity	8	3.4632	0.0286471	IFIT3, IFIT1, OASL, DDX60, GATA3, CFH, RSAD2, CLEC7A	230	257	20042	2.7125	0.999762	0.304195	32.0078
UP_KEYWORDS	Immunity	11	4.7619	0.032878	IFIT3, IFIT1, OASL, OLR1, SQSTM1, DDX60, GATA3, CFH, RSAD2, BCL6, CLEC7A	230	446	20042	2.14917	0.999932	0.329528	35.8352
UP_KEYWORDS	Serine biosynthesis	2	0.865801	0.0338895	PHGDH, PSAT1	230	3	20042	58.0928	0.99995	0.326857	36.7202
UP_KEYWORDS	Signal	52	22.5108	0.0370042	TUSC3, PTGS2, LEPR, EDIL3, MMP1, PCDHGA1, BDNF, GCOM1, CFH, LOXL2, PTPRJ, CLCA2, STS, ERP27, UGT1A1, MMP13, PDCD1LG2, MMP12, PTHLH, INHBA, CA9, ROR1, SERPINB2, KDSR, MFAP5, ADAMTSL4, TNC, ALPP, SORCS2, LAMB3, LRG1, GLIPR1, ITGB6, RNF128, COL6A1, CD24, LAMB1, GPNMB, CRIM1, MEST, FN1, RNASE4, CCDC80, ITGA2, DKK3, SULF2, TP73-AS1, LYG1, MEGF6, ENG, IGFBP3, PLAU	230	3507	20042	1.29205	0.99998	0.340464	39.3751
UP_KEYWORDS	SH3 domain	7	3.0303	0.037341	FRK, SH3PXD2A, ARHGEF26, NEDD9, BIN1, DST, ARHGAP26	230	215	20042	2.83709	0.999982	0.332704	39.6559
UP_KEYWORDS	Lipoprotein	16	6.92641	0.0463672	OLR1, STMN3, CKAP4, APOLD1, RHOQ, ABCA1, BDKRB2, ALPP, PLSCR1, RNF141, RAC1, RGS7, CD24, PRKACB, DST, IL1A	230	811	20042	1.71914	0.999999	0.385309	46.7485
UP_KEYWORDS	Metal-binding	53	22.9437	0.046661	THRB, PTGS2, TNNC1, EDIL3, BBOX1, MMP1, PCGF5, RNF141, GATA3, MOB3B, NEURL1B, LOXL2, KDM5B, CLCA2, STS, TP53, MMP13, SCEL, MMP12, CA9, CYBRD1, HBG1, ZNF551, DST, RSAD2, TRIM13, ALPP, ZFC3H1, SQSTM1, RNF128, IDH1, CDA, BCL6, MT1F, KLF12, ZMYM5, SMYD3, ITGA2, DGKH, CREB5, CYP4V2, XPNPEP3, PCK2, ZBED2, CYP27C1, SULF2, FLG, DCP2, CYP4F3, ZNF114, DPYD, CLEC7A, HBE1	230	3640	20042	1.26878	0.999999	0.37681	46.9658
UP_SEQ_FEATURE	site:Not glycosylated	5	2.1645	0.000199491	STS, OLR1, LRG1, CFH, FN1	229	26	20064	16.8492	0.175294	0.175294	0.31334
UP_SEQ_FEATURE	short sequence motif:Cell attachment site	7	3.0303	0.000601277	COL6A1, EDIL3, GPNMB, MFAP5, ENG, CRIM1, FN1	229	91	20064	6.73967	0.440666	0.252114	0.941635
UP_SEQ_FEATURE	sequence variant	164	70.9957	0.00161729	RARRES3, TUSC3, PTGS2, THRB, TNNC1, ANKRD2, LEMD1, KLHDC7A, MMP1, AQP3, KANK1, BDNF, GCOM1, GATA3, CFH, PRKACB, IL1A, PTPRJ, CLCA2, GBP6, ERP27, IFI44, SPOCD1, HNRNPU, SCEL, PDCD1LG2, PTHLH, PYCR1, RFC3, HSPB8, ROR1, MAPK9, HAS3, BIN1, DST, MFAP5, PACS2, TM4SF19, ARHGEF26, MIPOL1, CCDC92, ADAMTSL4, NEDD9, ABCA1, BDKRB2, SORCS2, ZFC3H1, LAMB3, RAC1, ITGB6, KBTBD8, CDA, IDH1, LAMB1, FN1, CKAP4, MAO…	229	12444	20064	1.15469	0.790612	0.406186	2.51392
UP_SEQ_FEATURE	metal ion-binding site:Calcium 4; via carbonyl oxygen	3	1.2987	0.00260032	MMP13, MMP12, MMP1	229	7	20064	37.5496	0.919152	0.466766	4.01291
UP_SEQ_FEATURE	metal ion-binding site:Zinc 2; in inhibited form	3	1.2987	0.0054482	MMP13, MMP12, MMP1	229	10	20064	26.2847	0.994894	0.651971	8.23458
UP_SEQ_FEATURE	nucleotide phosphate-binding region:NADP	5	2.1645	0.0100504	AKR1C2, IDH1, KDSR, DPYD, AKR1C1	229	74	20064	5.91998	0.999942	0.803345	14.6913
UP_SEQ_FEATURE	metal ion-binding site:Zinc 2; catalytic	3	1.2987	0.010693	MMP13, MMP12, MMP1	229	14	20064	18.7748	0.999969	0.773176	15.5582
UP_SEQ_FEATURE	domain:Fibronectin type-III 3	5	2.1645	0.015445	PTPRJ, LEPR, TNC, HCFC2, FN1	229	84	20064	5.21522	1	0.847339	21.7175
UP_SEQ_FEATURE	domain:Fibronectin type-III 9	3	1.2987	0.0174509	PTPRJ, TNC, FN1	229	18	20064	14.6026	1	0.848868	24.189
UP_SEQ_FEATURE	splice variant	105	45.4545	0.0187979	TUSC3, THRB, ANKRD2, STRN, EDIL3, LEMD1, AQP3, HOXC6, BDNF, GCOM1, GATA3, CFH, PRKACB, GBP6, APOLD1, SPOCD1, SCEL, PDCD1LG2, BCL2L11, HNRNPU, PTHLH, SMARCE1, ROR1, MAPK9, BIN1, GPATCH11, DST, PACS2, ARHGEF26, MIPOL1, ADAMTSL4, BDKRB2, AFAP1L1, ZFC3H1, RAC1, FBXO4, BLNK, FN1, MEST, KLF12, CKAP4, ZMYM5, SPHK1, PPFIBP1, SMYD3, CCDC80, FAM213B, OASL, ATF3, DCP2, RGS7, ZNF114, CLEC7A, ENG, PLAU, SLC16…	229	7761	20064	1.18537	1	0.840093	25.8075
UP_SEQ_FEATURE	signal peptide	51	22.0779	0.0230279	PTGS2, LEPR, EDIL3, MMP1, PCDHGA1, BDNF, GCOM1, CFH, LOXL2, PTPRJ, CLCA2, STS, ERP27, UGT1A1, MMP13, PDCD1LG2, MMP12, PTHLH, INHBA, CA9, ROR1, SERPINB2, KDSR, MFAP5, ADAMTSL4, TNC, ALPP, SORCS2, LAMB3, LRG1, GLIPR1, ITGB6, RNF128, COL6A1, CD24, LAMB1, GPNMB, CRIM1, FN1, RNASE4, AMACR, CCDC80, ITGA2, DKK3, SULF2, TP73-AS1, LYG1, MEGF6, ENG, IGFBP3, PLAU	229	3347	20064	1.33505	1	0.870738	30.682
UP_SEQ_FEATURE	metal ion-binding site:Calcium 3; via carbonyl oxygen	3	1.2987	0.0234249	MMP13, MMP12, MMP1	229	21	20064	12.5165	1	0.851645	31.1238
UP_SEQ_FEATURE	domain:Hemopexin-like 4	3	1.2987	0.0255773	MMP13, MMP12, MMP1	229	22	20064	11.9476	1	0.854171	33.4733
UP_SEQ_FEATURE	domain:Hemopexin-like 3	3	1.2987	0.0255773	MMP13, MMP12, MMP1	229	22	20064	11.9476	1	0.854171	33.4733
UP_SEQ_FEATURE	metal ion-binding site:Iron (heme axial ligand)	5	2.1645	0.0264526	CYP27C1, PTGS2, CYBRD1, CYP4F3, CYP4V2	229	99	20064	4.42504	1	0.842732	34.4071
UP_SEQ_FEATURE	domain:Hemopexin-like 1	3	1.2987	0.0278067	MMP13, MMP12, MMP1	229	23	20064	11.4281	1	0.837345	35.8277
UP_SEQ_FEATURE	domain:Hemopexin-like 2	3	1.2987	0.0278067	MMP13, MMP12, MMP1	229	23	20064	11.4281	1	0.837345	35.8277
UP_SEQ_FEATURE	domain:Fibronectin type-III 7	3	1.2987	0.0324888	PTPRJ, TNC, FN1	229	25	20064	10.5139	1	0.863862	40.5204
UP_SEQ_FEATURE	domain:Fibronectin type-III 8	3	1.2987	0.0324888	PTPRJ, TNC, FN1	229	25	20064	10.5139	1	0.863862	40.5204
UP_SEQ_FEATURE	domain:Fibronectin type-III 4	4	1.7316	0.034934	PTPRJ, LEPR, TNC, FN1	229	63	20064	5.5629	1	0.867421	42.8415
UP_SEQ_FEATURE	domain:Leucine-zipper	5	2.1645	0.0400968	MAX, TSC22D3, ATF3, CREB5, MYC	229	113	20064	3.8768	1	0.888774	47.4664
UP_SEQ_FEATURE	region of interest:Pyridoxal phosphate binding	2	0.865801	0.0446889	KYNU, PSAT1	229	4	20064	43.8079	1	0.902159	51.2834
UP_SEQ_FEATURE	region of interest:Domain alpha	2	0.865801	0.0446889	LAMB3, LAMB1	229	4	20064	43.8079	1	0.902159	51.2834
UP_SEQ_FEATURE	region of interest:Domain I	2	0.865801	0.0446889	LAMB3, LAMB1	229	4	20064	43.8079	1	0.902159	51.2834
UP_SEQ_FEATURE	binding site:Pyridoxal phosphate	2	0.865801	0.0446889	KYNU, PSAT1	229	4	20064	43.8079	1	0.902159	51.2834
UP_SEQ_FEATURE	region of interest:Domain II	2	0.865801	0.0446889	LAMB3, LAMB1	229	4	20064	43.8079	1	0.902159	51.2834
